# Supplementary material for: Dog–Owner Relationship, Owner Interpretations and Dog Personality Are Connected with the Emotional Reactivity of Dogs
Source: Animals (Basel). 2022 May 24;12(11):1338. doi: 10.3390/ani12111338 (PMC9179432; doi:10.3390/ani12111338)
Supplement: Supplementary file 1 [file animals-12-01338-s001.zip › TableS1.xlsx]

## Sheet: Sheet1
	RMSSD		Activity		Arousal		Valence
	Z	p	Z	p	Z	p	Z	p
PreBaseline vs. Stroking	-0.190b	1.000	-1.870c	1.000	-1.574c	1.000	-1.822c	1.000
PreBaseline vs. Kong	-3.700c	0.000	-4.335b	0.002	-4.412b	0.000	-4.055b	0.001
PreBaseline vs. Separation	-2.172c	0.269	-4.011b	0.001	-1.515b	1.000	-3.109c	0.224
PreBaseline vs. Reunion	-1.655c	1.000	-4.617b	0.000	-1.633b	0.942	-2.098b	1.000
PreBaseline vs. DollCar	-2.502c	0.072	-4.660b	0.000	-3.925b	0.000	-2.919c	0.099
PreBaseline vs. PostBaseline	-0.067c	1.000	-3.708c	1.000	-0.569c	1.000	-0.205c	1.000
Stroking vs. PreBaseline	-0.190b	1.000	-1.870c	1.000	-1.574c	1.000	-1.822c	1.000
Stroking vs. Kong	-3.600c	0.000	-3.233b	0.439	-4.293b	0.000	-3.611b	0.515
Stroking vs. Separation	-2.950c	0.091	-2.389b	0.373	-0.308b	1.000	-3.720c	0.000
Stroking vs. Reunion	-1.916c	1.000	-2.843b	0.022	-0.725b	1.000	-0.205b	1.000
Stroking vs. DollCar	-2.677c	0.021	-4.076b	0.000	-3.337b	0.006	-3.990c	0.000
Stroking vs. PostBaseline	-0.860c	1.000	-3.233c	0.014	-1.611c	1.000	-1.157c	1.000
Kong vs. PreBaseline	-3.700c	0.000	-4.335c	0.002	-4.412c	0.000	-4.055c	0.001
Kong vs. Stroking	-3.600c	0.000	-3.233c	0.439	-4.293c	0.000	-3.611c	0.515
Kong vs. Separation	-3.137b	0.710	-0.595b	1.000	-3.894c	0.001	-4.578c	0.000
Kong vs. Reunion	-3.834b	0.009	-1.135b	1.000	-3.850c	0.004	-3.461c	0.290
Kong vs. DollCar	-2.578b	1.000	-2.541b	0.942	-1.634c	1.000	-4.623c	0.000
Kong vs. PostBaseline	-3.754b	0.001	-4.703c	0.000	-4.369c	0.000	-3.964c	0.001
Separation vs. PreBaseline	-2.172c	0.269	-4.011c	0.001	-1.515c	1.000	-3.109b	0.224
Separation vs. Stroking	-2.950c	0.091	-2.389c	0.373	-0.308c	1.000	-3.720b	0.000
Separation vs. Kong	-3.137b	0.710	-0.595c	1.000	-3.894b	0.001	-4.578b	0.000
Separation vs. Reunion	-1.657b	1.000	-0.487b	1.000	-1.196b	1.000	-4.350b	0.000
Separation vs. DollCar	-1.009c	1.000	-1.676b	1.000	-3.120b	0.067	-0.205c	1.000
Separation vs. PostBaseline	-1.971b	1.000	-4.595c	0.000	-2.087c	0.557	-2.756b	0.144
Reunion vs. PreBaseline	-1.655c	1.000	-4.617c	0.000	-1.633c	0.942	-2.098c	1.000
Reunion vs. Stroking	-1.916c	1.000	-2.843c	0.022	-0.725c	1.000	-0.205c	1.000
Reunion vs. Kong	-3.834b	0.009	-1.135c	1.000	-3.850b	0.004	-3.461b	0.290
Reunion vs. Separation	-1.657b	1.000	-0.487c	1.000	-1.196c	1.000	-4.350c	0.000
Reunion vs. DollCar	-1.914c	1.000	-2.022b	1.000	-2.822b	0.188	-4.068c	0.000
Reunion vs. PostBaseline	-1.399b	1.000	-4.703c	0.000	-2.927c	0.224	-1.785c	1.000
DollCar vs. PreBaseline	-2.502c	0.072	-4.660c	0.000	-3.925c	0.000	-2.919b	0.099
DollCar vs. Stroking	-2.677c	0.021	-4.076c	0.000	-3.337c	0.006	-3.990b	0.000
DollCar vs. Kong	-2.578b	1.000	-2.541c	0.942	-1.634b	1.000	-4.623b	0.000
DollCar vs. Separation	-1.009c	1.000	-1.676c	1.000	-3.120c	0.067	-0.205b	1.000
DollCar vs. Reunion	-1.914c	1.000	-2.022c	1.000	-2.822c	0.188	-4.068b	0.000
DollCar vs. PostBaseline	-2.273b	0.330	-4.703c	0.000	-4.044c	0.000	-3.317b	0.061
PostBaseline vs. PreBaseline	-0.067c	1.000	-3.708b	1.000	-0.569b	1.000	-0.205b	1.000
PostBaseline vs. Stroking	-0.860c	1.000	-3.233b	0.014	-1.611b	1.000	-1.157b	1.000
PostBaseline vs. Kong	-3.754b	0.001	-4.703b	0.000	-4.369b	0.000	-3.964b	0.001
PostBaseline vs. Separation	-1.971b	1.000	-4.595b	0.000	-2.087b	0.557	-2.756c	0.144
PostBaseline vs. Reunion	-1.399b	1.000	-4.703b	0.000	-2.927b	0.224	-1.785b	1.000
PostBaseline vs. DollCar	-2.273b	0.330	-4.703b	0.000	-4.044b	0.000	-3.317c	0.061
Wilcoxon signed rank test, p values are bonferroni corrected asymp. sig. (2-tailed)
b Based on negative ranks.
c Based on positive ranks.
