# Supplementary material for: Dog–Owner Relationship, Owner Interpretations and Dog Personality Are Connected with the Emotional Reactivity of Dogs
Source: Animals (Basel). 2022 May 24;12(11):1338. doi: 10.3390/ani12111338 (PMC9179432; doi:10.3390/ani12111338)
Supplement: Supplementary file 1 [file animals-12-01338-s001.zip › TableS3.xlsx]

## Sheet: Correlations MDORS-Behaviors
Phase	Variable	Spearman's rho	Close to owner (Dur)	Interacting with Owner (Dur)	Interacting with Owner (Freq)	Interacting with Door (Dur)	Intercting with Kong (Dur)	Panting (Dur)	Yawning (Freq)	Tail wagging (Dur)	Vocalization (Dur)	Fear behaviors (Dur)	Stress related behaviors (Dur)
PreBaseline	MDORS-PC	Correlation Coefficient	-0.15654	-0.267166	-0.407			-0.0542134	-0.238396	-0.10739	-0.0366628	-0.147806	-0.134396
		Sig. (2-tailed)	0.417406	0.161194	0.0286031			0.780006	0.212992	0.579249	0.850239	0.444173	0.48701
PreBaseline	MDORS-EC	Correlation Coefficient	0.265614	0.227581	0.148561			-0.151205	0.240703	-0.0455375	0.161904	0.271521	0.222024
		Sig. (2-tailed)	0.163735	0.235106	0.441825			0.433649	0.208465	0.814549	0.401423	0.154216	0.247042
PreBaseline	MDORS-SA	Correlation Coefficient	0.0209517	0.386	0.346287			0.187417	0.0879435	0.133853	0.031073	0.251487	0.290117
		Sig. (2-tailed)	0.914094	0.0387082	0.0657404			0.330285	0.650089	0.488789	0.872872	0.188176	0.126846
Stroking	MDORS-PC	Correlation Coefficient	0.266376	0.258795	-0.298526			0.112092	-0.160164	-0.115832	0.0325224		-0.102635
		Sig. (2-tailed)	0.188384	0.20175	0.138514			0.585633	0.434462	0.573107	0.874679		0.617835
Stroking	MDORS-EC	Correlation Coefficient	0.280967	0.126092	0.218938			-0.134291	-0.0197096	0.0586212	-0.262245		0.0830283
		Sig. (2-tailed)	0.16441	0.539357	0.282567			0.51308	0.923865	0.776062	0.19559		0.686772
Stroking	MDORS-SA	Correlation Coefficient	0.119648	0.0518706	0.22907			0.28417	0.106419	0.167394	-0.238064		0.190915
		Sig. (2-tailed)	0.560445	0.801311	0.260319			0.15945	0.604863	0.413724	0.241549		0.350183
Kong	MDORS-PC	Correlation Coefficient	-0.25171	0.00409155	-0.00960894		-0.207542			-0.0959536	0.193285		-0.0490914
		Sig. (2-tailed)	0.187771	0.983194	0.960544		0.280006			0.6205	0.315089		0.800354
Kong	MDORS-EC	Correlation Coefficient	0.43	-0.0259935	0.00924784		0.0449051			-0.0415234	-0.0452535		-0.222343
		Sig. (2-tailed)	0.019947	0.893526	0.962026		0.817081			0.830651	0.815686		0.246346
Kong	MDORS-SA	Correlation Coefficient	0.340588	0.11898	0.133194		0.0974769			0.274915	-0.27435		0.0215583
		Sig. (2-tailed)	0.070617	0.53873	0.490949		0.614936			0.14893	0.149801		0.911616
Separation	MDORS-PC	Correlation Coefficient				-0.319557		-0.0789981	-0.0755975	-0.138717	-0.0678249		0.00924537
		Sig. (2-tailed)				0.0973919		0.689461	0.702214	0.481452	0.731653		0.962758
Separation	MDORS-EC	Correlation Coefficient				0.278822		0.0122039	0.00578236	0.0364294	-0.0346884		-0.178674
		Sig. (2-tailed)				0.150777		0.950853	0.976703	0.853983	0.860893		0.362982
Separation	MDORS-SA	Correlation Coefficient				0.394		0.221554	0.0702028	0.155776	0.151568		-0.148667
		Sig. (2-tailed)				0.0380919		0.257191	0.722604	0.428618	0.441347		0.450238
Reunion	MDORS-PC	Correlation Coefficient	0.141126	0.0562659	-0.325317			0.0986418	-0.326827	-0.171872	0.298374		-0.226072
		Sig. (2-tailed)	0.482593	0.780435	0.0977622			0.624487	0.096125	0.391323	0.130608		0.256846
Reunion	MDORS-EC	Correlation Coefficient	-0.102768	0.0743234	0.194669			-0.0920436	0.593	0.0556661	-0.131054		0.223138
		Sig. (2-tailed)	0.609992	0.712551	0.330545			0.647949	0.00110326	0.78272	0.514677		0.263236
Reunion	MDORS-SA	Correlation Coefficient	-0.0610577	0.018194	-0.0347004			0.395	0.626	0.0444056	-0.352414		0.492
		Sig. (2-tailed)	0.762244	0.92823	0.863573			0.0414784	0.000476036	0.825927	0.0714055		0.00908169
DollCar	MDORS-PC	Correlation Coefficient	-0.170399	-0.287534	-0.185843			0.0350463	0.217624	0.00523891	-0.267865	-0.371	0.248443
		Sig. (2-tailed)	0.376832	0.130419	0.334436			0.856773	0.256774	0.978482	0.16006	0.0476449	0.193758
DollCar	MDORS-EC	Correlation Coefficient	0.0355293	0.0952852	0.118511			-0.0738751	-0.0393031	0.0296123	0.12499	0.4	-0.206671
		Sig. (2-tailed)	0.85482	0.622948	0.540344			0.703314	0.839587	0.878804	0.518263	0.0316936	0.282076
DollCar	MDORS-SA	Correlation Coefficient	0.0511068	0.151151	0.160539			0.201916	0.260968	0.243998	0.334636	0.333815	-0.183377
		Sig. (2-tailed)	0.792331	0.433814	0.405455			0.293538	0.171509	0.202112	0.0760038	0.0767711	0.341003
PostBaseline	MDORS-PC	Correlation Coefficient	0.0114094	0.391	-0.392			0.0416165	-0.0781478	-0.337723	0.0759254	-0.370727	-0.230124
		Sig. (2-tailed)	0.955886	0.0481623	0.0477831			0.840031	0.704346	0.0987208	0.718314	0.0680959	0.268446
PostBaseline	MDORS-EC	Correlation Coefficient	-0.221004	0.0525496	-0.0318773			0.0548521	-0.0404841	-0.0596299	-0.369004	0.33261	0.0220165
		Sig. (2-tailed)	0.277936	0.798762	0.877146			0.790134	0.844331	0.777072	0.0694876	0.104259	0.916805
PostBaseline	MDORS-SA	Correlation Coefficient	-0.153411	-0.0850532	-0.104649			0.45	0.104989	0.034327	-0.219159	0.075288	0.135473
		Sig. (2-tailed)	0.454328	0.679527	0.610916			0.0212172	0.609754	0.870601	0.292544	0.720586	0.518489

## Sheet: Variable Definitions
Variable	Quantity	Description
RMSSD	duration in milliseconds	square root of the mean squared differences of successive NN intervals
Activity	vector magnitude	physical activity measured as 3D acceleration
Arousal	score	Owner assessment of dog emotional arousal on a scale from 0 to 100 (0 = very low i.e. calm, 100 = very high, i.e. very excited).
Valence	score	Owner assessment of dog emotional valence on a scale from 0 to 100 (0 = very negative i.e. unpleasant 100 = very positive i.e. very pleasant)
Close to owner (Dur)	the duration in seconds	The distance between the dog and the owner is less than 1m
Interacting with Owner (Dur)	the duration in seconds	Dog is gazing at the owner or sniffing, licking or touching the owner with a muzzle, mouth, jaw or paw. Dog may lean / rub its head/body on the owner's body.
Interacting with Owner (Freq)	a total count	Dog is gazing at the owner or sniffing, licking or touching the owner with a muzzle, mouth, jaw or paw. Dog may lean / rub its head/body on the owner's body.
Interacting with Door (Dur)	the duration in seconds	Dog is positioned next to the door or the distance between dog and owner is less than 1m and dog is gazing at the door or sniffing, biting or scrathing the door. Dog may jump against the door.
Intercting with Kong (Dur)	the duration in seconds	Dog is right next to the Kong toy, sniffing, licking or biting it, or touching it with the paw
Panting (Dur)	the duration in seconds	Dog is panting: mouth open, breathing with short, quick breaths.
Yawning (Freq)	a total count	Dog is yawning: prolonged slow open the mouth, opening it exaggeratedly. Usually dog is lifting its nose and squinting its eyes.
Tail wagging (Dur)	the duration in seconds	Dogs is wagging its tail, tail can be in any position
Vocalization (Dur)	the duration in seconds	Dog is vocalizing by barking, growling, whining or howling
Fear behaviors (Dur)	the duration in seconds	The sum of variables: retreating from car, freezing/pawlift, startling/bolting, crouching
Stress related behaviors (Dur)	the duration in seconds	The sum of variables: body shaling, streching, self-grooming / scratching
MDORS-EC	score	Dog-owner relationship score of emotional closeness on a scale 1-5
MDORS-SA	score	Dog-owner relationship score of shared activities on a scale 1-5
MDORS-PC	score	Dog-owner relationship score of perceived costs on a scale 1-5
