# Supplementary material for: Dog–Owner Relationship, Owner Interpretations and Dog Personality Are Connected with the Emotional Reactivity of Dogs
Source: Animals (Basel). 2022 May 24;12(11):1338. doi: 10.3390/ani12111338 (PMC9179432; doi:10.3390/ani12111338)
Supplement: Supplementary file 1 [file animals-12-01338-s001.zip › TableS4.xlsx]

## Sheet: Correlations MCPQR-Behaviors
Phase	Variable	Spearman's rho	MCPQR-E	MCPQR-S	MCPQR-T	MCPQR-A	MCPQR-N	Close to owner (Dur)	Interacting with Owner (Dur)	Interacting with Owner (Freq)	Intercting with Kong (Dur)	Interacting with Door (Dur)	Panting (Dur)	Yawning (Freq)	Tail wagging (Dur)	Vocalization (Dur)	Fear behaviors (Dur)	Stress related behaviors (Dur)
PreBaseline	MCPQR-E	Correlation Coefficient	1	0.285288	0.0464509	0.0884739	0.435	-0.363369	-0.285003	-0.145701			0.298439	0.225269	-0.33027	0.101731	-0.124787	-0.00639196
		Sig. (2-tailed)		0.133583	0.810895	0.648113	0.0183146	0.0526791	0.133988	0.450761			0.115829	0.240024	0.0801525	0.599511	0.518949	0.973748
PreBaseline	MCPQR-S	Correlation Coefficient	0.285288	1	-0.326633	-0.0324838	-0.17667	0.104978	-0.261271	-0.381			-0.272771	-0.0406827	-0.309545	0.317206	0.11374	-0.0117266
		Sig. (2-tailed)	0.133583		0.0837388	0.86715	0.359252	0.587847	0.170994	0.0411763			0.152253	0.834032	0.10225	0.0936037	0.556884	0.951858
PreBaseline	MCPQR-T	Correlation Coefficient	0.0464509	-0.326633	1	-0.0203572	0.0236725	0.154307	0.146317	0.144643			0.239554	0.264514	-0.167716	-0.0931719	-0.102327	0.0466161
		Sig. (2-tailed)	0.810895	0.0837388		0.916522	0.902986	0.424162	0.448827	0.454091			0.210711	0.165552	0.384502	0.630713	0.59736	0.810235
PreBaseline	MCPQR-A	Correlation Coefficient	0.0884739	-0.0324838	-0.0203572	1	-0.356437	0.216711	-0.12742	-0.0408125			-0.198283	-0.34589	-0.0361659	-0.145227	0.307174	-0.223133
		Sig. (2-tailed)	0.648113	0.86715	0.916522		0.0577076	0.258825	0.510095	0.83351			0.302494	0.0660717	0.852246	0.452251	0.105043	0.244629
PreBaseline	MCPQR-N	Correlation Coefficient	0.435	-0.17667	0.0236725	-0.356437	1	-0.602	-0.109998	-0.0514155			0.357511	0.293413	-0.0613204	-0.112959	-0.273832	0.108195
		Sig. (2-tailed)	0.0183146	0.359252	0.902986	0.0577076		0.000543448	0.570015	0.791104			0.0569049	0.122395	0.752008	0.559611	0.150602	0.57639
PreBaseline	Close to owner (Dur)	Correlation Coefficient	-0.363369	0.104978	0.154307	0.216711	-0.602	1	0.210923	0.128861			-0.235684	-0.0724702	0.170555	0.193322	0.316384	0.104034
		Sig. (2-tailed)	0.0526791	0.587847	0.424162	0.258825	0.000543448		0.272072	0.505285			0.218399	0.70871	0.376388	0.314995	0.0945046	0.591226
PreBaseline	Interacting with Owner (Dur)	Correlation Coefficient	-0.285003	-0.261271	0.146317	-0.12742	-0.109998	0.210923	1	0.867			0.287429	0.154645	0.566	0.237913	0.181961	0.213506
		Sig. (2-tailed)	0.133988	0.170994	0.448827	0.510095	0.570015	0.272072		1.20097e-09			0.130565	0.423135	0.00135731	0.213948	0.344809	0.266107
PreBaseline	Interacting with Owner (Freq)	Correlation Coefficient	-0.145701	-0.381	0.144643	-0.0408125	-0.0514155	0.128861	0.867	1			0.201748	0.2385	0.566	0.0817488	0.263752	0.4
		Sig. (2-tailed)	0.450761	0.0411763	0.454091	0.83351	0.791104	0.505285	1.20097e-09				0.293949	0.212785	0.00136566	0.673337	0.166821	0.0317865
PreBaseline	Intercting with Kong (Dur)	Correlation Coefficient
		Sig. (2-tailed)
PreBaseline	Interacting with Door (Dur)	Correlation Coefficient
		Sig. (2-tailed)
PreBaseline	Panting (Dur)	Correlation Coefficient	0.298439	-0.272771	0.239554	-0.198283	0.357511	-0.235684	0.287429	0.201748			1	0.291804	0.252593	0.262247	-0.170294	0.00729123
		Sig. (2-tailed)	0.115829	0.152253	0.210711	0.302494	0.0569049	0.218399	0.130565	0.293949				0.124554	0.186176	0.169344	0.377129	0.970056
PreBaseline	Yawning (Freq)	Correlation Coefficient	0.225269	-0.0406827	0.264514	-0.34589	0.293413	-0.0724702	0.154645	0.2385			0.291804	1	-0.101157	0.103832	-0.0958079	0.544
		Sig. (2-tailed)	0.240024	0.834032	0.165552	0.0660717	0.122395	0.70871	0.423135	0.212785			0.124554		0.601583	0.591953	0.621033	0.00229252
PreBaseline	Tail wagging (Dur)	Correlation Coefficient	-0.33027	-0.309545	-0.167716	-0.0361659	-0.0613204	0.170555	0.566	0.566			0.252593	-0.101157	1	0.322879	0.21318	0.253864
		Sig. (2-tailed)	0.0801525	0.10225	0.384502	0.852246	0.752008	0.376388	0.00135731	0.00136566			0.186176	0.601583		0.0875669	0.266854	0.183895
PreBaseline	Vocalization (Dur)	Correlation Coefficient	0.101731	0.317206	-0.0931719	-0.145227	-0.112959	0.193322	0.237913	0.0817488			0.262247	0.103832	0.322879	1	0.234612	0.0100923
		Sig. (2-tailed)	0.599511	0.0936037	0.630713	0.452251	0.559611	0.314995	0.213948	0.673337			0.169344	0.591953	0.0875669		0.220562	0.958561
PreBaseline	Fear behaviors (Dur)	Correlation Coefficient	-0.124787	0.11374	-0.102327	0.307174	-0.273832	0.316384	0.181961	0.263752			-0.170294	-0.0958079	0.21318	0.234612	1	0.347663
		Sig. (2-tailed)	0.518949	0.556884	0.59736	0.105043	0.150602	0.0945046	0.344809	0.166821			0.377129	0.621033	0.266854	0.220562		0.0646035
PreBaseline	Stress related behaviors (Dur)	Correlation Coefficient	-0.00639196	-0.0117266	0.0466161	-0.223133	0.108195	0.104034	0.213506	0.4			0.00729123	0.544	0.253864	0.0100923	0.347663	1
		Sig. (2-tailed)	0.973748	0.951858	0.810235	0.244629	0.57639	0.591226	0.266107	0.0317865			0.970056	0.00229252	0.183895	0.958561	0.0646035
Stroking	MCPQR-E	Correlation Coefficient	1	0.25156	0.0752205	0.109321	0.438	0.150517	0.0835063	0.302115			0.173767	-0.0693836	-0.367802	0.036431		-0.0879079
		Sig. (2-tailed)		0.215094	0.714958	0.594993	0.0251221	0.462984	0.68506	0.133606			0.395909	0.736272	0.0645153	0.859756		0.66936
Stroking	MCPQR-S	Correlation Coefficient	0.25156	1	-0.239203	0.0665624	-0.232032	0.325071	0.313696	-0.0858729			-0.259462	-0.00634533	-0.485	-0.226176		-0.231993
		Sig. (2-tailed)	0.215094		0.239238	0.746643	0.254036	0.10515	0.118627	0.676602			0.200549	0.975458	0.0119603	0.266555		0.254118
Stroking	MCPQR-T	Correlation Coefficient	0.0752205	-0.239203	1	-0.115872	0.0738302	0.0908327	0.111132	-0.0526554			-0.124119	-0.161497	-0.188712	-0.413		-0.3517
		Sig. (2-tailed)	0.714958	0.239238		0.572972	0.720017	0.659001	0.588869	0.798365			0.545775	0.430595	0.355875	0.0362094		0.0780838
Stroking	MCPQR-A	Correlation Coefficient	0.109321	0.0665624	-0.115872	1	-0.438	-0.076528	0.0244752	-0.182913			-0.349884	0.225656	0.196358	-0.0225062		0.202659
		Sig. (2-tailed)	0.594993	0.746643	0.572972		0.0253916	0.710212	0.90553	0.371115			0.0797414	0.267686	0.336354	0.9131		0.320763
Stroking	MCPQR-N	Correlation Coefficient	0.438	-0.232032	0.0738302	-0.438	1	0.02976	-0.00207628	0.216861			0.465	-0.172381	-0.104651	0.0637518		-0.132154
		Sig. (2-tailed)	0.0251221	0.254036	0.720017	0.0253916		0.885252	0.991968	0.287273			0.0167818	0.399747	0.610911	0.757018		0.51987
Stroking	Close to owner (Dur)	Correlation Coefficient	0.150517	0.325071	0.0908327	-0.076528	0.02976	1	0.906	-0.136341			0.266731	-0.162439	-0.0292454	0.0419896		-0.170654
		Sig. (2-tailed)	0.462984	0.10515	0.659001	0.710212	0.885252		1.85491e-10	0.506609			0.187775	0.427876	0.887223	0.838615		0.404555
Stroking	Interacting with Owner (Dur)	Correlation Coefficient	0.0835063	0.313696	0.111132	0.0244752	-0.00207628	0.906	1	-0.472			0.260878	-0.105015	-0.081199	-0.0150279		-0.352662
		Sig. (2-tailed)	0.68506	0.118627	0.588869	0.90553	0.991968	1.85491e-10		0.0149953			0.198015	0.609663	0.693341	0.941915		0.077217
Stroking	Interacting with Owner (Freq)	Correlation Coefficient	0.302115	-0.0858729	-0.0526554	-0.182913	0.216861	-0.136341	-0.472	1			-0.00980745	-0.0112038	-0.000960866	0.0488807		0.475
		Sig. (2-tailed)	0.133606	0.676602	0.798365	0.371115	0.287273	0.506609	0.0149953				0.962075	0.95668	0.996283	0.812558		0.0141547
Stroking	Intercting with Kong (Dur)	Correlation Coefficient
		Sig. (2-tailed)
Stroking	Interacting with Door (Dur)	Correlation Coefficient
		Sig. (2-tailed)
Stroking	Panting (Dur)	Correlation Coefficient	0.173767	-0.259462	-0.124119	-0.349884	0.465	0.266731	0.260878	-0.00980745			1	0.0579571	0.136952	0.30241		-0.059439
		Sig. (2-tailed)	0.395909	0.200549	0.545775	0.0797414	0.0167818	0.187775	0.198015	0.962075				0.778537	0.504689	0.133208		0.773018
Stroking	Yawning (Freq)	Correlation Coefficient	-0.0693836	-0.00634533	-0.161497	0.225656	-0.172381	-0.162439	-0.105015	-0.0112038			0.0579571	1	0.0807487	0.0658498		0.622
		Sig. (2-tailed)	0.736272	0.975458	0.430595	0.267686	0.399747	0.427876	0.609663	0.95668			0.778537		0.694962	0.749269		0.000688214
Stroking	Tail wagging (Dur)	Correlation Coefficient	-0.367802	-0.485	-0.188712	0.196358	-0.104651	-0.0292454	-0.081199	-0.000960866			0.136952	0.0807487	1	0.401		0.398
		Sig. (2-tailed)	0.0645153	0.0119603	0.355875	0.336354	0.610911	0.887223	0.693341	0.996283			0.504689	0.694962		0.0424539		0.0441837
Stroking	Vocalization (Dur)	Correlation Coefficient	0.036431	-0.226176	-0.413	-0.0225062	0.0637518	0.0419896	-0.0150279	0.0488807			0.30241	0.0658498	0.401	1		0.22361
		Sig. (2-tailed)	0.859756	0.266555	0.0362094	0.9131	0.757018	0.838615	0.941915	0.812558			0.133208	0.749269	0.0424539			0.272164
Stroking	Fear behaviors (Dur)	Correlation Coefficient
		Sig. (2-tailed)
Stroking	Stress related behaviors (Dur)	Correlation Coefficient	-0.0879079	-0.231993	-0.3517	0.202659	-0.132154	-0.170654	-0.352662	0.475			-0.059439	0.622	0.398	0.22361		1
		Sig. (2-tailed)	0.66936	0.254118	0.0780838	0.320763	0.51987	0.404555	0.077217	0.0141547			0.773018	0.000688214	0.0441837	0.272164
Kong	MCPQR-E	Correlation Coefficient	1	0.285288	0.0464509	0.0884739	0.435	0.143512	-0.0731689	-0.0370923	0.0992093				-0.280405	0.0113443		0.359198
		Sig. (2-tailed)		0.133583	0.810895	0.648113	0.0183146	0.457663	0.706024	0.848504	0.608634				0.140656	0.953426		0.0556618
Kong	MCPQR-S	Correlation Coefficient	0.285288	1	-0.326633	-0.0324838	-0.17667	-0.0219554	0.0273922	0.0312014	-0.231681				-0.487	-0.307097		0.0163699
		Sig. (2-tailed)	0.133583		0.0837388	0.86715	0.359252	0.909994	0.887831	0.872352	0.226548				0.00739194	0.105134		0.932832
Kong	MCPQR-T	Correlation Coefficient	0.0464509	-0.326633	1	-0.0203572	0.0236725	0.150778	0.178769	0.16918	0.263085				-0.03426	-0.227394		-0.0299063
		Sig. (2-tailed)	0.810895	0.0837388		0.916522	0.902986	0.434962	0.35348	0.380303	0.167934				0.859955	0.2355		0.87761
Kong	MCPQR-A	Correlation Coefficient	0.0884739	-0.0324838	-0.0203572	1	-0.356437	0.131517	-0.202186	-0.197343	0.103216				0.444	0.0910145		0.280052
		Sig. (2-tailed)	0.648113	0.86715	0.916522		0.0577076	0.496472	0.292881	0.304839	0.594164				0.015903	0.63868		0.141178
Kong	MCPQR-N	Correlation Coefficient	0.435	-0.17667	0.0236725	-0.356437	1	0.017918	-0.116545	-0.0692377	0.186623				-0.0846583	0.148326		0.0605889
		Sig. (2-tailed)	0.0183146	0.359252	0.902986	0.0577076		0.926496	0.547131	0.721178	0.332375				0.662379	0.442556		0.754876
Kong	Close to owner (Dur)	Correlation Coefficient	0.143512	-0.0219554	0.150778	0.131517	0.017918	1	-0.273276	-0.239432	0.442				0.0803546	-0.112952		-0.21526
		Sig. (2-tailed)	0.457663	0.909994	0.434962	0.496472	0.926496		0.151466	0.21095	0.0162521				0.678611	0.559635		0.262105
Kong	Interacting with Owner (Dur)	Correlation Coefficient	-0.0731689	0.0273922	0.178769	-0.202186	-0.116545	-0.273276	1	0.993	-0.549				-0.0016239	-0.114682		0.394
		Sig. (2-tailed)	0.706024	0.887831	0.35348	0.292881	0.547131	0.151466		1.24756e-26	0.00204196				0.99333	0.5536		0.0343749
Kong	Interacting with Owner (Freq)	Correlation Coefficient	-0.0370923	0.0312014	0.16918	-0.197343	-0.0692377	-0.239432	0.993	1	-0.533				-0.0110535	-0.114796		0.414
		Sig. (2-tailed)	0.848504	0.872352	0.380303	0.304839	0.721178	0.21095	1.24756e-26		0.00289465				0.954618	0.553203		0.0253878
Kong	Intercting with Kong (Dur)	Correlation Coefficient	0.0992093	-0.231681	0.263085	0.103216	0.186623	0.442	-0.549	-0.533	1				0.121541	-0.158114		-0.323971
		Sig. (2-tailed)	0.608634	0.226548	0.167934	0.594164	0.332375	0.0162521	0.00204196	0.00289465					0.529964	0.41268		0.0864395
Kong	Interacting with Door (Dur)	Correlation Coefficient
		Sig. (2-tailed)
Kong	Panting (Dur)	Correlation Coefficient
		Sig. (2-tailed)
Kong	Yawning (Freq)	Correlation Coefficient
		Sig. (2-tailed)
Kong	Tail wagging (Dur)	Correlation Coefficient	-0.280405	-0.487	-0.03426	0.444	-0.0846583	0.0803546	-0.0016239	-0.0110535	0.121541				1	0.305049		-0.107722
		Sig. (2-tailed)	0.140656	0.00739194	0.859955	0.015903	0.662379	0.678611	0.99333	0.954618	0.529964					0.107595		0.57807
Kong	Vocalization (Dur)	Correlation Coefficient	0.0113443	-0.307097	-0.227394	0.0910145	0.148326	-0.112952	-0.114682	-0.114796	-0.158114				0.305049	1		-0.0514016
		Sig. (2-tailed)	0.953426	0.105134	0.2355	0.63868	0.442556	0.559635	0.5536	0.553203	0.41268				0.107595			0.791159
Kong	Fear behaviors (Dur)	Correlation Coefficient
		Sig. (2-tailed)
Kong	Stress related behaviors (Dur)	Correlation Coefficient	0.359198	0.0163699	-0.0299063	0.280052	0.0605889	-0.21526	0.394	0.414	-0.323971				-0.107722	-0.0514016		1
		Sig. (2-tailed)	0.0556618	0.932832	0.87761	0.141178	0.754876	0.262105	0.0343749	0.0253878	0.0864395				0.57807	0.791159
Separation	MCPQR-E	Correlation Coefficient	1	0.30982	-0.00775518	0.179704	0.378					-0.13064	0.202263	-0.16242	-0.24785	0.434		0.125394
		Sig. (2-tailed)		0.108618	0.968758	0.360176	0.0470352					0.507579	0.301981	0.408938	0.203494	0.0211843		0.524914
Separation	MCPQR-S	Correlation Coefficient	0.30982	1	-0.326542	-0.0378274	-0.177928					-0.352057	-0.277328	-0.284471	-0.331679	-0.0496741		-0.121628
		Sig. (2-tailed)	0.108618		0.0898916	0.848443	0.365022					0.0661659	0.153068	0.142333	0.0846613	0.801798		0.537534
Separation	MCPQR-T	Correlation Coefficient	-0.00775518	-0.326542	1	0.020394	-0.0299236					0.147723	-0.160522	0.0116255	-0.30095	-0.13726		0.0356246
		Sig. (2-tailed)	0.968758	0.0898916		0.917959	0.879853					0.453153	0.414506	0.95318	0.11966	0.486111		0.857176
Separation	MCPQR-A	Correlation Coefficient	0.179704	-0.0378274	0.020394	1	-0.307223					0.280486	-0.197272	0.284747	0.126261	0.0472223		0.0748058
		Sig. (2-tailed)	0.360176	0.848443	0.917959		0.11177					0.148253	0.314317	0.14193	0.522031	0.811402		0.705194
Separation	MCPQR-N	Correlation Coefficient	0.378	-0.177928	-0.0299236	-0.307223	1					0.135717	0.543	0.169064	-0.126037	0.19256		0.234555
		Sig. (2-tailed)	0.0470352	0.365022	0.879853	0.11177						0.491074	0.0028216	0.389773	0.522773	0.326246		0.229593
Separation	Close to owner (Dur)	Correlation Coefficient
		Sig. (2-tailed)
Separation	Interacting with Owner (Dur)	Correlation Coefficient
		Sig. (2-tailed)
Separation	Interacting with Owner (Freq)	Correlation Coefficient
		Sig. (2-tailed)
Separation	Intercting with Kong (Dur)	Correlation Coefficient
		Sig. (2-tailed)
Separation	Interacting with Door (Dur)	Correlation Coefficient	-0.13064	-0.352057	0.147723	0.280486	0.135717					1	0.300952	0.282831	0.485	0.0240041		-0.221131
		Sig. (2-tailed)	0.507579	0.0661659	0.453153	0.148253	0.491074						0.119657	0.144748	0.00897311	0.903498		0.258123
Separation	Panting (Dur)	Correlation Coefficient	0.202263	-0.277328	-0.160522	-0.197272	0.543					0.300952	1	0.101327	0.341399	0.426		-0.0308087
		Sig. (2-tailed)	0.301981	0.153068	0.414506	0.314317	0.0028216					0.119657		0.607916	0.075402	0.0238434		0.876326
Separation	Yawning (Freq)	Correlation Coefficient	-0.16242	-0.284471	0.0116255	0.284747	0.169064					0.282831	0.101327	1	0.091774	-0.250227		0.368367
		Sig. (2-tailed)	0.408938	0.142333	0.95318	0.14193	0.389773					0.144748	0.607916		0.642315	0.199053		0.0537567
Separation	Tail wagging (Dur)	Correlation Coefficient	-0.24785	-0.331679	-0.30095	0.126261	-0.126037					0.485	0.341399	0.091774	1	0.261959		-0.207936
		Sig. (2-tailed)	0.203494	0.0846613	0.11966	0.522031	0.522773					0.00897311	0.075402	0.642315		0.178104		0.28833
Separation	Vocalization (Dur)	Correlation Coefficient	0.434	-0.0496741	-0.13726	0.0472223	0.19256					0.0240041	0.426	-0.250227	0.261959	1		0.19384
		Sig. (2-tailed)	0.0211843	0.801798	0.486111	0.811402	0.326246					0.903498	0.0238434	0.199053	0.178104			0.322978
Separation	Fear behaviors (Dur)	Correlation Coefficient
		Sig. (2-tailed)
Separation	Stress related behaviors (Dur)	Correlation Coefficient	0.125394	-0.121628	0.0356246	0.0748058	0.234555					-0.221131	-0.0308087	0.368367	-0.207936	0.19384		1
		Sig. (2-tailed)	0.524914	0.537534	0.857176	0.705194	0.229593					0.258123	0.876326	0.0537567	0.28833	0.322978
Reunion	MCPQR-E	Correlation Coefficient	1	0.308157	0.017736	0.133612	0.418	0.0659314	-0.0567317	-0.364749			0.177346	-0.0280942	-0.401	0.113902		0.170508
		Sig. (2-tailed)		0.117866	0.930032	0.506431	0.0299011	0.743869	0.778662	0.0613947			0.376179	0.88937	0.0381182	0.571601		0.395151
Reunion	MCPQR-S	Correlation Coefficient	0.308157	1	-0.315651	-0.0430607	-0.125001	0.14453	-0.175282	-0.323175			-0.180093	0.0640634	-0.423	0.187061		0.198385
		Sig. (2-tailed)	0.117866		0.108742	0.831123	0.534446	0.471984	0.381851	0.10012			0.36871	0.750896	0.0281217	0.350157		0.321215
Reunion	MCPQR-T	Correlation Coefficient	0.017736	-0.315651	1	-0.00231983	-0.0260792	0.269271	0.269885	0.0110998			0.0885416	0.0662763	-0.00307036	-0.300624		0.111359
		Sig. (2-tailed)	0.930032	0.108742		0.990837	0.897262	0.174398	0.173379	0.956179			0.660538	0.742573	0.987873	0.127592		0.580275
Reunion	MCPQR-A	Correlation Coefficient	0.133612	-0.0430607	-0.00231983	1	-0.392	0.287831	-0.19158	-0.0854911			-0.000160941	-0.0798862	0.408	-0.123372		0.151272
		Sig. (2-tailed)	0.506431	0.831123	0.990837		0.0429084	0.145432	0.338426	0.671579			0.999364	0.692036	0.0347489	0.539826		0.451335
Reunion	MCPQR-N	Correlation Coefficient	0.418	-0.125001	-0.0260792	-0.392	1	-0.190135	0.121304	-0.0443198			0.335848	0.263022	-0.356195	-0.131489		0.115004
		Sig. (2-tailed)	0.0299011	0.534446	0.897262	0.0429084		0.34215	0.546695	0.826258			0.0867692	0.185001	0.0682122	0.513269		0.567861
Reunion	Close to owner (Dur)	Correlation Coefficient	0.0659314	0.14453	0.269271	0.287831	-0.190135	1	0.392	-0.514			0.167426	-0.13408	0.0311355	0.180575		0.0769888
		Sig. (2-tailed)	0.743869	0.471984	0.174398	0.145432	0.34215		0.0431829	0.00611427			0.403874	0.504929	0.877478	0.36741		0.702696
Reunion	Interacting with Owner (Dur)	Correlation Coefficient	-0.0567317	-0.175282	0.269885	-0.19158	0.121304	0.392	1	-0.261426			0.42	-0.00842789	0.0952381	0.123033		-0.142525
		Sig. (2-tailed)	0.778662	0.381851	0.173379	0.338426	0.546695	0.0431829		0.187779			0.0291054	0.966721	0.636547	0.54095		0.478219
Reunion	Interacting with Owner (Freq)	Correlation Coefficient	-0.364749	-0.323175	0.0110998	-0.0854911	-0.0443198	-0.514	-0.261426	1			-0.0881777	0.279713	0.284118	-0.039322		0.188715
		Sig. (2-tailed)	0.0613947	0.10012	0.956179	0.671579	0.826258	0.00611427	0.187779				0.661852	0.157642	0.150928	0.845605		0.345836
Reunion	Intercting with Kong (Dur)	Correlation Coefficient
		Sig. (2-tailed)
Reunion	Interacting with Door (Dur)	Correlation Coefficient
		Sig. (2-tailed)
Reunion	Panting (Dur)	Correlation Coefficient	0.177346	-0.180093	0.0885416	-0.000160941	0.335848	0.167426	0.42	-0.0881777			1	0.207311	0.238039	-0.21477		0.14469
		Sig. (2-tailed)	0.376179	0.36871	0.660538	0.999364	0.0867692	0.403874	0.0291054	0.661852				0.299468	0.231837	0.282022		0.471489
Reunion	Yawning (Freq)	Correlation Coefficient	-0.0280942	0.0640634	0.0662763	-0.0798862	0.263022	-0.13408	-0.00842789	0.279713			0.207311	1	0.0689555	-0.192413		0.516
		Sig. (2-tailed)	0.88937	0.750896	0.742573	0.692036	0.185001	0.504929	0.966721	0.157642			0.299468		0.732535	0.33629		0.00584037
Reunion	Tail wagging (Dur)	Correlation Coefficient	-0.401	-0.423	-0.00307036	0.408	-0.356195	0.0311355	0.0952381	0.284118			0.238039	0.0689555	1	-0.174896		-0.115483
		Sig. (2-tailed)	0.0381182	0.0281217	0.987873	0.0347489	0.0682122	0.877478	0.636547	0.150928			0.231837	0.732535		0.382915		0.566239
Reunion	Vocalization (Dur)	Correlation Coefficient	0.113902	0.187061	-0.300624	-0.123372	-0.131489	0.180575	0.123033	-0.039322			-0.21477	-0.192413	-0.174896	1		-0.188592
		Sig. (2-tailed)	0.571601	0.350157	0.127592	0.539826	0.513269	0.36741	0.54095	0.845605			0.282022	0.33629	0.382915			0.346156
Reunion	Fear behaviors (Dur)	Correlation Coefficient
		Sig. (2-tailed)
Reunion	Stress related behaviors (Dur)	Correlation Coefficient	0.170508	0.198385	0.111359	0.151272	0.115004	0.0769888	-0.142525	0.188715			0.14469	0.516	-0.115483	-0.188592		1
		Sig. (2-tailed)	0.395151	0.321215	0.580275	0.451335	0.567861	0.702696	0.478219	0.345836			0.471489	0.00584037	0.566239	0.346156
DollCar	MCPQR-E	Correlation Coefficient	1	0.361004	0.0624535	0.0430126	0.408	-0.0212636	-0.38	-0.124487			0.331008	-0.016317	-0.0821952	-0.0823772	0.0380767	-0.121647
		Sig. (2-tailed)		0.0543541	0.747572	0.82467	0.0281595	0.912819	0.0421833	0.519961			0.079439	0.933048	0.671651	0.670965	0.844532	0.529602
DollCar	MCPQR-S	Correlation Coefficient	0.361004	1	-0.344712	-0.0445695	-0.177716	-0.158457	-0.474	-0.475			-0.142664	0.0416935	-0.195947	-0.221809	-0.295869	-0.115395
		Sig. (2-tailed)	0.0543541		0.0670613	0.818426	0.35637	0.411653	0.00932559	0.00922806			0.460354	0.829967	0.308341	0.247513	0.119152	0.55112
DollCar	MCPQR-T	Correlation Coefficient	0.0624535	-0.344712	1	0.0541184	0.029423	-0.0158635	0.0255429	-0.0132285			0.0776857	0.164141	-0.288275	0.159651	0.252081	0.0414977
		Sig. (2-tailed)	0.747572	0.0670613		0.780382	0.879573	0.934905	0.895361	0.9457			0.688748	0.39486	0.129386	0.408093	0.1871	0.830755
DollCar	MCPQR-A	Correlation Coefficient	0.0430126	-0.0445695	0.0541184	1	-0.352573	0.324155	0.307167	0.319535			-0.25549	-0.223277	0.343398	-0.155721	0.0300557	-0.00898793
		Sig. (2-tailed)	0.82467	0.818426	0.780382		0.0606699	0.0862515	0.105051	0.0910886			0.181007	0.244317	0.0681785	0.419878	0.877003	0.963092
DollCar	MCPQR-N	Correlation Coefficient	0.408	-0.177716	0.029423	-0.352573	1	0.129641	-0.167795	-0.005763			0.406	0.00509627	-0.0797215	0.0788779	0.0567335	0.00725674
		Sig. (2-tailed)	0.0281595	0.35637	0.879573	0.0606699		0.502688	0.384274	0.97633			0.0289742	0.979068	0.681011	0.684213	0.770045	0.970198
DollCar	Close to owner (Dur)	Correlation Coefficient	-0.0212636	-0.158457	-0.0158635	0.324155	0.129641	1	0.328733	0.276296			-0.0657892	-0.245501	0.239705	0.129506	0.212808	0.0380438
		Sig. (2-tailed)	0.912819	0.411653	0.934905	0.0862515	0.502688		0.0816526	0.146816			0.734558	0.199261	0.210414	0.503136	0.26771	0.844664
DollCar	Interacting with Owner (Dur)	Correlation Coefficient	-0.38	-0.474	0.0255429	0.307167	-0.167795	0.328733	1	0.844			0.114126	0.00448624	0.64	0.147012	0.137999	0.275221
		Sig. (2-tailed)	0.0421833	0.00932559	0.895361	0.105051	0.384274	0.0816526		8.85405e-09			0.555535	0.981573	0.000186198	0.446651	0.475298	0.148459
DollCar	Interacting with Owner (Freq)	Correlation Coefficient	-0.124487	-0.475	-0.0132285	0.319535	-0.005763	0.276296	0.844	1			0.161879	0.0242696	0.655	0.187713	0.34103	0.118141
		Sig. (2-tailed)	0.519961	0.00922806	0.9457	0.0910886	0.97633	0.146816	8.85405e-09				0.401494	0.900551	0.000115382	0.329508	0.0702289	0.541617
DollCar	Intercting with Kong (Dur)	Correlation Coefficient
		Sig. (2-tailed)
DollCar	Interacting with Door (Dur)	Correlation Coefficient
		Sig. (2-tailed)
DollCar	Panting (Dur)	Correlation Coefficient	0.331008	-0.142664	0.0776857	-0.25549	0.406	-0.0657892	0.114126	0.161879			1	0.335647	0.237123	0.173012	0.141659	0.103439
		Sig. (2-tailed)	0.079439	0.460354	0.688748	0.181007	0.0289742	0.734558	0.555535	0.401494				0.0750671	0.215519	0.369447	0.463552	0.593363
DollCar	Yawning (Freq)	Correlation Coefficient	-0.016317	0.0416935	0.164141	-0.223277	0.00509627	-0.245501	0.00448624	0.0242696			0.335647	1	-0.087818	-0.0351385	0.0896807	0.455
		Sig. (2-tailed)	0.933048	0.829967	0.39486	0.244317	0.979068	0.199261	0.981573	0.900551			0.0750671		0.650557	0.8564	0.643625	0.0130773
DollCar	Tail wagging (Dur)	Correlation Coefficient	-0.0821952	-0.195947	-0.288275	0.343398	-0.0797215	0.239705	0.64	0.655			0.237123	-0.087818	1	0.298156	0.193941	0.148694
		Sig. (2-tailed)	0.671651	0.308341	0.129386	0.0681785	0.681011	0.210414	0.000186198	0.000115382			0.215519	0.650557		0.116191	0.313417	0.441411
DollCar	Vocalization (Dur)	Correlation Coefficient	-0.0823772	-0.221809	0.159651	-0.155721	0.0788779	0.129506	0.147012	0.187713			0.173012	-0.0351385	0.298156	1	0.63	-0.122532
		Sig. (2-tailed)	0.670965	0.247513	0.408093	0.419878	0.684213	0.503136	0.446651	0.329508			0.369447	0.8564	0.116191		0.000252822	0.526589
DollCar	Fear behaviors (Dur)	Correlation Coefficient	0.0380767	-0.295869	0.252081	0.0300557	0.0567335	0.212808	0.137999	0.34103			0.141659	0.0896807	0.193941	0.63	1	-0.152707
		Sig. (2-tailed)	0.844532	0.119152	0.1871	0.877003	0.770045	0.26771	0.475298	0.0702289			0.463552	0.643625	0.313417	0.000252822		0.42904
DollCar	Stress related behaviors (Dur)	Correlation Coefficient	-0.121647	-0.115395	0.0414977	-0.00898793	0.00725674	0.0380438	0.275221	0.118141			0.103439	0.455	0.148694	-0.122532	-0.152707	1
		Sig. (2-tailed)	0.529602	0.55112	0.830755	0.963092	0.970198	0.844664	0.148459	0.541617			0.593363	0.0130773	0.441411	0.526589	0.42904
PostBaseline	MCPQR-E	Correlation Coefficient	1	0.387154	0.0685367	0.062014	0.433	-0.117082	-0.17133	-0.15436			0.242309	-0.202486	-0.217476	-0.016024	-0.0770704	-0.0691437
		Sig. (2-tailed)		0.0507027	0.73938	0.763454	0.0272557	0.568944	0.40267	0.451508			0.233008	0.331697	0.296359	0.939401	0.714239	0.7426
PostBaseline	MCPQR-S	Correlation Coefficient	0.387154	1	-0.403	0.0853027	-0.202543	-0.0550974	-0.270953	-0.283729			0.0025249	-0.180521	-0.342221	0.132471	-0.160256	-0.134878
		Sig. (2-tailed)	0.0507027		0.0412824	0.678636	0.321046	0.789216	0.180619	0.160126			0.990233	0.387851	0.0940319	0.527885	0.444138	0.520348
PostBaseline	MCPQR-T	Correlation Coefficient	0.0685367	-0.403	1	-0.0579837	0.160098	-0.145302	0.552	0.519			0.0944757	0.164173	0.235719	-0.0680446	0.282351	0.181356
		Sig. (2-tailed)	0.73938	0.0412824		0.778438	0.434653	0.4788	0.00346289	0.00655214			0.646184	0.432934	0.256656	0.746559	0.171471	0.385623
PostBaseline	MCPQR-A	Correlation Coefficient	0.062014	0.0853027	-0.0579837	1	-0.315762	0.293276	-0.274489	-0.320411			-0.394	-0.418	-0.113093	-0.377124	-0.20787	-0.46
		Sig. (2-tailed)	0.763454	0.678636	0.778438		0.116089	0.145926	0.174773	0.110526			0.0465048	0.0375808	0.590406	0.0631155	0.318724	0.020609
PostBaseline	MCPQR-N	Correlation Coefficient	0.433	-0.202543	0.160098	-0.315762	1	-0.262599	-0.0995867	-0.0884685			0.4	0.114207	-0.2165	-0.00668001	0.21324	0.0274551
		Sig. (2-tailed)	0.0272557	0.321046	0.434653	0.116089		0.194965	0.628367	0.667369			0.042795	0.586727	0.298585	0.974719	0.306097	0.896352
PostBaseline	Close to owner (Dur)	Correlation Coefficient	-0.117082	-0.0550974	-0.145302	0.293276	-0.262599	1	-0.191376	-0.171647			-0.169017	0.012202	-0.272237	0.283631	-0.175135	-0.0862022
		Sig. (2-tailed)	0.568944	0.789216	0.4788	0.145926	0.194965		0.348999	0.401787			0.409144	0.953837	0.187997	0.169455	0.402398	0.682019
PostBaseline	Interacting with Owner (Dur)	Correlation Coefficient	-0.17133	-0.270953	0.552	-0.274489	-0.0995867	-0.191376	1	0.981			-0.016273	0.601	0.458	0.333535	0.483	0.592
		Sig. (2-tailed)	0.40267	0.180619	0.00346289	0.174773	0.628367	0.348999		1.80307e-18			0.937112	0.00148326	0.0214088	0.10324	0.0144794	0.0018054
PostBaseline	Interacting with Owner (Freq)	Correlation Coefficient	-0.15436	-0.283729	0.519	-0.320411	-0.0884685	-0.171647	0.981	1			0.0153822	0.6	0.533	0.399	0.437	0.606
		Sig. (2-tailed)	0.451508	0.160126	0.00655214	0.110526	0.667369	0.401787	1.80307e-18				0.940548	0.00152728	0.00611932	0.0484408	0.0291132	0.00133934
PostBaseline	Intercting with Kong (Dur)	Correlation Coefficient
		Sig. (2-tailed)
PostBaseline	Interacting with Door (Dur)	Correlation Coefficient
		Sig. (2-tailed)
PostBaseline	Panting (Dur)	Correlation Coefficient	0.242309	0.0025249	0.0944757	-0.394	0.4	-0.169017	-0.016273	0.0153822			1	0.412	0.104981	0.137921	0.354598	0.487
		Sig. (2-tailed)	0.233008	0.990233	0.646184	0.0465048	0.042795	0.409144	0.937112	0.940548				0.040905	0.617486	0.510888	0.0819913	0.0135857
PostBaseline	Yawning (Freq)	Correlation Coefficient	-0.202486	-0.180521	0.164173	-0.418	0.114207	0.012202	0.601	0.6			0.412	1	0.0995772	0.625	0.668	0.791
		Sig. (2-tailed)	0.331697	0.387851	0.432934	0.0375808	0.586727	0.953837	0.00148326	0.00152728			0.040905		0.635802	0.000831728	0.000263337	2.51319e-06
PostBaseline	Tail wagging (Dur)	Correlation Coefficient	-0.217476	-0.342221	0.235719	-0.113093	-0.2165	-0.272237	0.458	0.533			0.104981	0.0995772	1	-0.0903289	0.0812291	0.308918
		Sig. (2-tailed)	0.296359	0.0940319	0.256656	0.590406	0.298585	0.187997	0.0214088	0.00611932			0.617486	0.635802		0.667631	0.699503	0.132957
PostBaseline	Vocalization (Dur)	Correlation Coefficient	-0.016024	0.132471	-0.0680446	-0.377124	-0.00668001	0.283631	0.333535	0.399			0.137921	0.625	-0.0903289	1	0.367266	0.468
		Sig. (2-tailed)	0.939401	0.527885	0.746559	0.0631155	0.974719	0.169455	0.10324	0.0484408			0.510888	0.000831728	0.667631		0.0709133	0.0183263
PostBaseline	Fear behaviors (Dur)	Correlation Coefficient	-0.0770704	-0.160256	0.282351	-0.20787	0.21324	-0.175135	0.483	0.437			0.354598	0.668	0.0812291	0.367266	1	0.577
		Sig. (2-tailed)	0.714239	0.444138	0.171471	0.318724	0.306097	0.402398	0.0144794	0.0291132			0.0819913	0.000263337	0.699503	0.0709133		0.00253732
PostBaseline	Stress related behaviors (Dur)	Correlation Coefficient	-0.0691437	-0.134878	0.181356	-0.46	0.0274551	-0.0862022	0.592	0.606			0.487	0.791	0.308918	0.468	0.577	1
		Sig. (2-tailed)	0.7426	0.520348	0.385623	0.020609	0.896352	0.682019	0.0018054	0.00133934			0.0135857	2.51319e-06	0.132957	0.0183263	0.00253732

## Sheet: Variable Definitions
Variable	Quantity	Description
MCPQR-E	score	Dog personality dimension extraversion on a scale 1-5
MCPQR-S	score	Dog personality dimension self-sssuredness on a scale 1-5
MCPQR-T	score	Dog personality dimension training focus on a scale 1-5
MCPQR-A	score	Dog personality dimension amicability on a scale 1-5
MCPQR-N	score	Dog personality dimension neuroticism on a scale 1-5
Close to owner (Dur)	the duration in seconds	The distance between the dog and the owner is less than 1m
Interacting with Owner (Dur)	the duration in seconds	Dog is gazing at the owner or sniffing, licking or touching the owner with a muzzle, mouth, jaw or paw. Dog may lean / rub its head/body on the owner's body.
Interacting with Owner (Freq)	a total count	Dog is gazing at the owner or sniffing, licking or touching the owner with a muzzle, mouth, jaw or paw. Dog may lean / rub its head/body on the owner's body.
Interacting with Door (Dur)	the duration in seconds	Dog is positioned next to the door or the distance between dog and owner is less than 1m and dog is gazing at the door or sniffing, biting or scrathing the door. Dog may jump against the door.
Intercting with Kong (Dur)	the duration in seconds	Dog is right next to the Kong toy, sniffing, licking or biting it, or touching it with the paw
Panting (Dur)	the duration in seconds	Dog is panting: mouth open, breathing with short, quick breaths.
Yawning (Freq)	a total count	Dog is yawning: prolonged slow open the mouth, opening it exaggeratedly. Usually dog is lifting its nose and squinting its eyes.
Tail wagging (Dur)	the duration in seconds	Dogs is wagging its tail, tail can be in any position
Vocalization (Dur)	the duration in seconds	Dog is vocalizing by barking, growling, whining or howling
Fear behaviors (Dur)	the duration in seconds	The sum of variables: retreating from car, freezing/pawlift, startling/bolting, crouching
Stress related behaviors (Dur)	the duration in seconds	The sum of variables: body shaling, streching, self-grooming / scratching
